# Supplementary material for: Unhealthful plant-based diet associates with frailty risk predominantly in men with low income from the UK Biobank cohort
Source: J Nutr Health Aging. 2024 Dec 20;29(3):100463. doi: 10.1016/j.jnha.2024.100463 (PMC12179992; doi:10.1016/j.jnha.2024.100463)
Supplement: Supplementary file 1 [file mmc1.xlsx]

## Sheet: Overview
	Overview
	Suppl. Table 1	Overview of analysed variables from UK Biobank Catalogue
	Suppl. Table 2	Food groups and respective food items composing the plant-based diet index based on Satija et al and corresponding UK Biobank items
	Suppl. Table 3	Model 1a+b	Association between healthful (hPDI) and unhealthful (uPDI) plant-based diet index and frailty (n=73180)
	Suppl. Table 4	Model 2a+b	Association between healthy (hPDI) and unhealthy (uPDI) plant-based diet index and income (n=73180)
	Suppl. Table 5	Model 3	Association between income and frailty (n=73180)
	Suppl. Table 6	Model 4a+b	Interaction effect of income, sex and unhealthful plant-based diet index (uPDI) on frailty adjusted for lifestyle factors in joint sample (n=73180)
	Suppl. Table 7	Model 5a	Interaction of unhealthful plant-based diet adherence and income in women (n=38423)
	Suppl. Table 8	Model 5b+c	Association of uPDI and frailty in men including interaction of income and sex (n=34757)

## Sheet: Suppl 1 - Data Overview
	Supplementary Table 1. Overview of analysed variables from UK Biobank Catalogue
	FieldID/[Category]	Variable/	Data Type	Collection Method	Unit	Transformed
		Category name
	PDI
	[10018]	Total weight by food group yesterday	Continuous	24h diet recall	g/d	Energy-adjusted
	100026	Daily dietary data not credible	Categorical	24h diet recall	-	None
	Income
	738	Average total household income	Categorical	Self-reported	£	Recategorized
	Frailty Index
	46/47	Hand grip strength	Continuous	Dynamometer	Kg	None
	924	Usual walking pace	Categorical	Self-reported	-	None
	2306	Weight change in last year	Categorical	Self-reported	-	None
	120118	Exhaustion in past week	Categorical	Self-reported	-	None
	[100054]	Physical activity in the past 4 weeks	Categorical	Self-reported	-	None
	Covariates
	21022	Age at baseline	Continuous	Derived from birthyear	Years	None
	31	Sex	Categorical	Central registry		None
	21001	BMI	Continuous	Derived from measured height and weight	Kg/m2	None
	54	Assessment Center	Categorical	Registration	-	None
	21000	Ethnicity	Categorical	Self-reported	-	None
	26002	Energy intake	Continuous	Derived from 24h recall	Kj/d	None
	26017	Fibre intake	Continuous	Derived from 24h recall	g/d	Energy-adjusted
	26030	Alcohol intake	Continuous	Derived from 24h recall	g/d	Energy-adjusted
	26005	Protein intake	Continuous	Derived from 24h recall	g/d	Energy-adjusted
	137	Medication Use	Continuous	Self-reported	-	None
	22038 - 22040	Physical activity in MET minutes	Continuous	Self-reported	Min/wk	None
	20116	Smoking status	Categorical	Self-reported	-	None
	6138	Education Qualifications	Categorical	Self-reported	-	None

## Sheet: Suppl 2 - PDI Food Groups
	Supplementary Table 2: Food groups and respective food items composing the plant-based diet index based on Satija et al and corresponding UK Biobank items
		Original	UKB
	healthful
	Vegetables	Fresh vegetables, vegetable juice, sweet potatoes, garlic	Allium vegetables, other vegetables, peas and sweetcorn, potatoes and sweet potatoes, raw salad, root vegetables, vegetable side dishes, vegetable dips, green leafy cabbages, tomatoes
	Fruits	fresh fruit, raisins	Apples and pears, berries, citrus, dried fruit, other fruit, stewed fruit
	Nuts	Nuts, peanut butter	salted nuts and seeds, unsalted nuts and seeds
	Legumes	Beans, Soy, Tofu, lentils	Legumes and pulses, meat substitute (soy), soy milk, meat substitute vegetarian
	Wholegrains	Whole grain cereal, oatmeal, brown rice, whole wheat pasta	Biscuit cereal, bran cereal, muesli, oat cereal (no sugar), wholemeal bread, wholemeal pasta, brown rice and other wholegrains, mixed bread (brown and seeded)
	Vegetable Oils	Vegetable oils used for cooking, oil-based salad dressings	NA
	Tea & Coffee	Incl. decaffeinated coffee	Coffee caffeinated and decaffeinated, Tea, Tea decaffeinated
	Less healthful
	Refined grains	White bread, refined cereal, white rice, pasta	Grain dishes – added fat, oat cereal (sugar), other cereal (sugar), samosa/pakora, white pasta and rice, white bread, other bread, savoury crackers and snacks
	Fruit Juices	Apple cider, fruit juices	Fruit juice
	Potatoes	French fries, baked potatoes, chips	Fried/roast potatoes, mashed potatoes
	Sweets & Desserts	Chocolate, cookies, pie, jams or jellies	Biscuits, added sugars and preserved, chocolate confectionery, other desserts, cakes and pastries, other sweets, soy desserts and yogurt, Nut-based spreads
	Sugar sweetened beverages	Colas and carbonated beverages with sugar	Sugar-sweetened beverages and other sugary drinks
	Animal food groups
	Animal fats	Butter, lard	Animal fat spread normal
	Eggs	Eggs	Egg and egg dishes
	Dairy	Milk, cheese, ice cream, yogurt	Cream, full fat yogurt, high fat cheese, low fat yogurt, medium and low fat cheese, milk-based and powdered drinks, milk-dairy desserts, semi skimmed milk, skimmed milk and cholesterol-lowering milk, whole milk
	Fish	Dark meat fish, other fish, seafood	White fish and tinned tuna, shellfish, oily fish, breaded/battered fish
	Meat & Meatproducts	Chicken, pork, beef, bacon, sausages	Beef, lamb, pork, poultry, processed meat, breaded/battered chicken, other meat (offal)
	Miscellaneous animal-based foods	Pizza, mayonnaise	Pizza, sauces and condiments (high fat)

## Sheet: Suppl 3 - PDI x Frailty
	Supplementary Table 3: Association between healthful (hPDI) and unhealthful (uPDI) plant-based diet index and frailty
	Predictor	Coefficient	St E	OR	95% CI		p
	hPDI	-0.003	0.001	0.966	0.946	0.987	0.002
	Age	0.007	0.001	1.071	1.05	1.093	<0.001
	Sex (men)	-0.296	0.016	0.744	0.721	0.768	<0.001
	BMI	0.099	0.002	2.7	1.188	2.796	<0.001
	Ethnicity (Mixed)	0.241	0.106	1.273	1.033	1.561	0.022
	Ethnicity (Asian)	0.830	0.079	2.292	1.962	2.675	<0.001
	Ethnicity (Black)	0.482	0.088	1.619	1.364	1.92	<0.001
	Ethnicity (Chinese)	0.622	0.157	1.862	1.364	2.523	<0.001
	Ethnicity (Other)	0.487	0.102	1.628	1.331	1.984	<0.001
	Education (Medium)	-0.090	0.024	0.914	0.872	0.958	<0.001
	Education (High)	-0.190	0.019	0.827	0.796	0.859	<0.001
	Assessment center (London)	0.213	0.036	1.238	1.153	1.33	<0.001
	Assessment center (North East)	0.186	0.041	1.205	1.112	1.304	<0.001
	Assessment center (North West)	0.143	0.039	1.153	1.07	1.244	<0.001
	Assessment center (Scotland)	-0.070	0.047	0.932	0.850	1.022	0.134
	Assessment center (South East)	-0.055	0.041	0.946	0.873	1.026	0.178
	Assessment center (South West)	0.059	0.040	1.06	0.980	1.148	0.148
	Assessment center (West Midlands)	0.222	0.042	1.249	1.15	1.356	<0.001
	Assessment center (Yorkshire)	0.091	0.038	1.096	1.017	1.18	0.016
	uPDI	0.007	0.001	1.077	1.054	1.101	<0.001
	Age	0.008	0.001	1.081	1.059	1.103	<0.001
	Sex (men)	-0.307	0.016	0.736	0.713	0.759	<0.001
	BMI	0.100	0.002	2.709	2.616	2.805	<0.001
	Ethnicity (Mixed)	0.239	0.106	1.27	1.031	1.558	0.023
	Ethnicity (Asian)	0.816	0.079	2.261	1.935	2.639	<0.001
	Ethnicity (Black)	0.466	0.088	1.593	1.341	1.89	<0.001
	Ethnicity (Chinese)	0.625	0.157	1.869	1.369	2.532	<0.001
	Ethnicity (Other)	0.480	0.102	1.617	1.322	1.971	0.003
	Education (Medium)	-0.088	0.024	0.830	0.874	0.959	<0.001
	Education (High)	-0.186	0.019	0.915	0.799	0.862	<0.001
	Assessment center (London)	0.211	0.036	1.235	1.15	1.326	<0.001
	Assessment center (North East)	0.184	0.041	1.202	1.11	1.303	<0.001
	Assessment center (North West)	0.143	0.039	1.154	1.07	1.246	<0.001
	Assessment center (Scotland)	-0.078	0.047	0.925	0.845	1.014	0.098
	Assessment center (South East)	-0.056	0.041	0.945	0.872	1.025	0.173
	Assessment center (South West)	0.059	0.040	1.06	0.980	1.148	0.148
	Assessment center (West Midlands)	0.220	0.042	1.246	1.148	1.354	<0.001
	Assessment center (Yorkshire)	0.092	0.038	1.097	1.101	1.182	0.015
	ORs and 95% CI for hPDI, uPDI, age and BMI are reported per 10-unit increase

## Sheet: Suppl 4 - Income x Frailty
	Supplementary Table 4: Association between income and frailty
	Predictor	Coefficient	Standard Error	OR	95% CI		p
	Income medium	-0.331	0.025	0.718	0.684	0.754	<0.001
	Income high	-0.583	0.028	0.558	0.529	0.589	<0.001
	Age	0.000	0.001	1.003	0.982	1.024	0.806
	Sex (male)	-0.260	0.016	0.771	0.747	0.796	<0.001
	BMI	0.099	0.002	2.686	2.595	2.781	<0.001
	Ethnicity (Mixed)	0.198	0.106	1.219	0.989	1.497	0.061
	Ethnicity (Asian)	0.795	0.080	2.215	1.895	2.587	<0.001
	Ethnicity (Black)	0.404	0.088	1.498	1.261	1.776	<0.001
	Ethnicity (Chinese)	0.568	0.157	1.764	1.292	2.389	<0.001
	Ethnicity (Other)	0.432	0.102	1.54	1.259	1.878	<0.001
	Education (Medium)	-0.066	0.024	0.937	0.894	0.981	0.006
	Education (High)	-0.114	0.020	0.893	0.859	0.928	<0.001
	Assessment center (London)	0.267	0.037	1.306	1.216	1.404	<0.001
	Assessment center (North East)	0.180	0.041	1.197	1.105	1.297	<0.001
	Assessment center (North West)	0.142	0.039	1.152	1.068	1.243	<0.001
	Assessment center (Scotland)	-0.043	0.047	0.958	0.874	1.051	0.366
	Assessment center (South East)	0.002	0.041	1.002	0.924	1.087	0.955
	Assessment center (South West)	0.073	0.041	1.076	0.994	1.164	0.072
	Assessment center (West Midlands)	0.225	0.042	1.252	1.152	1.358	<0.001
	Assessment center (Yorkshire)	0.089	0.038	1.093	1.105	1.178	0.019
	ORs and 95% CI for hPDI, uPDI, age and BMI are reported per 10-unit increase

## Sheet: Suppl 5 - PDI x Income
	Supplementary Table 5: Association between healthy (hPDI) and unhealthy (uPDI) plant-based diet index and income
	Predictor	Coefficient	Stand Error	OR	95% CI		p
	hPDI	-0.008	0.001	0.928	0.909	0.946	<0.001
	Age	-0.074	0.001	0.477	0.467	0.486	<0.001
	Sex (male)	0.433	0.015	1.542	1.497	1.589	<0.001
	BMI	-0.017	0.002	0.842	0.815	0.871	<0.001
	Ethnicity (Mixed)	-0.509	0.104	0.601	0.490	0.737	<0.001
	Ethnicity (Asian)	-0.424	0.082	0.655	0.558	0.769	<0.001
	Ethnicity (Black)	-1.050	0.090	0.350	0.294	0.417	<0.001
	Ethnicity (Chinese)	-0.652	0.159	0.521	0.382	0.712	<0.001
	Ethnicity (Other)	-0.671	0.105	0.511	0.417	0.627	<0.001
	Education (Medium)	0.315	0.023	1.37	1.311	1.433	<0.001
	Education (High)	1015	0.019	2.758	2.658	2.862	<0.001
	Assessment center (London)	0.699	0.034	2.012	1.883	2.149	<0.001
	Assessment center (North East)	-0.095	0.038	0.909	0.844	0.979	0.012
	Assessment center (North West)	-0.006	0.036	0.994	0.927	1.065	0.875
	Assessment center (Scotland)	0.315	0.042	1.371	1.274	1.489	<0.001
	Assessment center (South East)	0.706	0.038	2.025	1.882	2.18	<0.001
	Assessment center (South West)	0.175	0.037	1.192	1.108	1.281	<0.001
	Assessment center (West Midlands)	0.006	0.039	1.006	0.934	1.086	0.873
	Assessment center (Yorkshire)	-0.024	0.035	0.976	0.912	1.043	0.481
	uPDI	-0.003	0.001	0.969	0.950	0.989	0.003
	Age	-0.075	0.001	0.470	0.461	0.480	<0.001
	Sex (male)	0.436	0.015	1.546	1.501	1.593	<0.001
	BMI	-0.016	0.002	0.855	0.827	0.844	<0.001
	Ethnicity (Mixed)	-0.506	0.104	0.603	0.492	0.740	<0.001
	Ethnicity (Asian)	-0.428	0.082	0.652	0.555	0.766	<0.001
	Ethnicity (Black)	-1.039	0.090	0.354	0.297	0.422	<0.001
	Ethnicity (Chinese)	-0.657	0.159	0.518	0.380	0.708	<0.001
	Ethnicity (Other)	-0.671	0.104	0.511	0.417	0.627	<0.001
	Education (Medium)	0.310	0.023	1.363	1.304	1.425	<0.001
	Education (High)	1001	0.019	2.72	2.622	2.822	<0.001
	Assessment center (London)	0.700	0.034	2.013	1.884	2.15	0.015
	Assessment center (North East)	-0.093	0.038	0.912	0.847	0.981	0.857
	Assessment center (North West)	-0.006	0.036	0.994	0.926	1.066	<0.001
	Assessment center (Scotland)	0.326	0.042	1.386	1.275	1.505	<0.001
	Assessment center (South East)	0.708	0.038	2.029	1.885	.2.184	<0.001
	Assessment center (South West)	0.173	0.037	1.188	1.105	1.278	<0.001
	Assessment center (West Midlands)	0.007	0.039	1.007	0.933	1.088	0.860
	Assessment center (Yorkshire)	-0.026	0.035	0.975	0.910	1.043	0.460
	ORs and 95% CI for hPDI, uPDI, age and BMI are reported per 10-unit increase

## Sheet: Suppl 6 - Interaction 
	Supplementary Table 6: Interaction effect of income, sex and unhealthful plant-based diet index (uPDI) on frailty adjusted for lifestyle factors
	Predictor	Coefficient	Stand Error	OR	95% CI		p
	hPDI	-0.005	0.004	0.948	0.881	1.02	0.155
	Income medium	-0.364	0.227	0.695	0.446	1.082	0.109
	Income high	-0.706	0.245	0.494	0.306	0.796	0.004
	hPDI:income (medium)	0.002	0.004	NA	NA	NA	0.695
	hPDI:income (high)	0.003	0.005	NA	NA	NA	0.483
	hPDI:income (med):sex(male)	-0.001	0.007	NA	NA	NA	0.889
	hPDI:income (high): sex (male)	0.004	0.007	NA	NA	NA	0.602
	Age	0.001	0.001	1.008	0.987	1.029	0.460
	Sex (male)	-0.015	0.323	0.986	0.523	1.858	0.964
	BMI	0.098	0.002	2.668	2.576	2.763	<0.001
	Ethnicity (Mixed)	0.200	0.106	1.221	0.991	1.498	0.059
	Ethnicity (Asian)	0.801	0.080	2.228	1.907	2.599	<0.001
	Ethnicity (Black)	0.403	0.088	1.496	1.26	1.773	<0.001
	Ethnicity (Chinese)	0.569	0.157	1.767	1.294	2.393	0.001
	Ethnicity (Other)	0.432	0.102	1.54	1.259	1.878	<0.001
	Education (Medium)	-0.064	0.024	0.939	0.896	0.984	0.008
	Education (High)	-0.108	0.020	0.898	0.864	0.934	<0.001
	Assessment center (London)	0.268	0.037	1.307	1.217	1.405	<0.001
	Assessment center (North East)	0.179	0.041	1.196	1.104	1.296	<0.001
	Assessment center (North West)	0.142	0.039	1.153	1.069	1.245	<0.001
	Assessment center (Scotland)	-0.045	0.047	0.956	0.892	1.024	0.338
	Assessment center (South East)	0.003	0.041	1.003	0.926	1.087	0.945
	Assessment center (South West)	0.075	0.041	1.078	0.996	1.157	0.063
	Assessment center (West Midlands)	0.225	0.042	1.252	1.152	1.361	<0.001
	Assessment center (Yorkshire)	0.089	0.038	1.093	1.017	1.178	0.019
	uPDI	0.005	0.004	1.056	0.979	1.14	0.156
	Income medium	-0.347	0.228	0.707	0.452	1.105	0.128
	Income high	-0.720	0.246	0.487	0.301	0.789	0.003
	uPDI:income (medium)	0.001	0.004	NA	NA	NA	0.744
	uPDI:income (high)	0.004	0.005	NA	NA	NA	0.443
	uPDI:income (med):sex(male)	-0.016	0.007	NA	NA	NA	0.024
	uPDI:income (high): sex (male)	-0.023	0.007	NA	NA	NA	0.002
	Age	0.002	0.001	1.016	0.995	1.038	0.130
	Sex (male)	-1.004	0.332	0.366	0.191	0.702	0.002
	BMI	0.099	0.002	2.68	2.588	2.775	<0.001
	Ethnicity (Mixed)	0.199	0.106	1.22	0.990	1.497	0.060
	Ethnicity (Asian)	0.788	0.080	2.199	1.882	2.566	<0.001
	Ethnicity (Black)	0.390	0.088	1.476	1.243	1.75	<0.001
	Ethnicity (Chinese)	0.576	0.157	1.779	1.303	2.41	0.001
	Ethnicity (Other)	0.428	0.102	1.534	1.254	1.871	<0.001
	Education (Medium)	-0.062	0.024	0.940	0.896	0.984	0.009
	Education (High)	-0.106	0.020	0.899	0.865	0.935	<0.001
	Assessment center (London)	0.265	0.037	1.303	1.213	1.401	<0.001
	Assessment center (North East)	0.177	0.041	1.194	1.104	1.295	<0.001
	Assessment center (North West)	0.143	0.039	1.154	1.069	1.246	<0.001
	Assessment center (Scotland)	-0.051	0.047	0.950	0.888	1.017	0.277
	Assessment center (South East)	0.003	0.041	1.003	0.925	1.088	0.945
	Assessment center (South West)	0.076	0.041	1.079	1.025	1.162	0.061
	Assessment center (West Midlands)	0.224	0.042	1.25	1.151	1.359	<0.001
	Assessment center (Yorkshire)	0.091	0.038	1.095	1.018	1.18	0.017
	ORs and 95% CI for hPDI, uPDI, age and BMI are reported per 10-unit increase
	ORs and 95% CI for interactions is not reported, since it is not interpretable

## Sheet: Suppl 7 - Strat in women
	Supplementary Table 7: Interaction of unhealthful plant-based diet adherence and income in women (n=38423)
	Predictor	Coefficient	Stand Error	OR	95% CI		p
	uPDI	0.005	0.004	1.053	0.977	1.137	0.178
	income medium	-0.345	0.228	0.708	0.454	1.107	0.130
	income high	-0.694	0.246	0.499	0.308	0.809	0.005
	uPDI:income (medium)	0.002	0.004	NA	NA	NA	0.695
	uPDI:income (high)	0.004	0.005	NA	NA	NA	0.400
	Age	0.003	0.001	1.034	1.004	1.065	0.026
	BMI	0.103	0.002	2.798	2.678	2.924	<0.001
	Ethnicity (Mixed)	0.269	0.130	1.308	1.012	1.682	0.038
	Ethnicity (Asian)	0.560	0.124	1.75	1.371	2.225	<0.001
	Ethnicity (Black)	0.601	0.110	1.824	1.471	2.259	<0.001
	Ethnicity (Chinese)	0.533	0.189	1.704	1.169	2.456	0.005
	Ethnicity (Other)	0.386	0.131	1.472	1.138	1.894	0.003
	Education (Medium)	-0.055	0.033	0.946	0.887	1.009	0.093
	Education (High)	-0.137	0.026	0.827	0.828	0.918	<0.001
	Assessment center (London)	0.209	0.050	1.232	1.118	1.36	<0.001
	Assessment center (North East)	0.216	0.056	1.242	1.112	1.387	<0.001
	Assessment center (North West)	0.132	0.054	1.141	1.028	1.268	0.014
	Assessment center (Scotland)	-0.091	0.064	0.913	0.805	1.035	0.156
	Assessment center (South East)	-0.033	0.057	0.968	0.866	1.081	0.562
	Assessment center (South West)	0.077	0.055	1.08	0.969	1.204	0.165
	Assessment center (West Midlands)	0.192	0.058	1.211	1.081	1.358	0.001
	Assessment center (Yorkshire)	0.059	0.052	1.061	0.957	1.175	0.258
	ORs and 95% CI for hPDI, uPDI, age and BMI are reported per 10-unit increase

## Sheet: Suppl 8 - Strat in men
	Supplementary Table 8: Association of uPDI and frailty in men including interaction of income and sex (n=34757)
	Predictor	Coefficient	Stand Error	OR	95% CI		p
	Model 1
	uPDI	0.022	0.005	1.249	1.134	1.376	<0.001
	income medium	-0.345	0.290	1.413	0.801	2.497	0.234
	income high	-0.347	0.301	1.415	0.785	2.558	0.249
	uPDI:income (medium)	-0.015	0.005	NA	NA	NA	0.007
	uPDI:income (high)	-0.020	0.006	NA	NA	NA	<0.001
	Age	0.000	0.002	0.998	0.968	1.029	0.893
	BMI	0.090	0.003	2.464	2.327	2.609	<0.001
	Ethnicity (Mixed)	0.064	0.183	1.067	0.739	1.515	0.725
	Ethnicity (Asian)	0.941	0.104	2.563	2.088	3.139	<0.001
	Ethnicity (Black)	0.020	0.148	1.02	0.760	1.358	0.894
	Ethnicity (Chinese)	0.704	0.280	2.021	1.153	3.467	0.012
	Ethnicity (Other)	0.514	0.164	1.672	1.207	2.298	0.002
	Education (Medium)	-0.060	0.035	0.942	0.878	1.009	0.088
	Education (High)	-0.069	0.030	0.933	0.880	0.990	0.022
	Assessment center (London)	0.331	0.054	1.393	1.253	1.549	<0.001
	Assessment center (North East)	0.137	0.060	1.147	1.02	1.29	0.022
	Assessment center (North West)	0.156	0.057	1.169	1.045	1.307	0.006
	Assessment center (Scotland)	-0.005	0.069	0.995	0.868	1.139	0.939
	Assessment center (South East)	-0.039	0.061	1.04	0.924	1.171	0.52
	Assessment center (South West)	0.070	0.060	1.072	0.953	1.156	0.246
	Assessment center (West Midlands)	0.260	0.062	1.296	1.149	1.463	<0.001
	Assessment center (Yorkshire)	0.126	0.056	1.134	1.017	1.265	0.024
	Model 2
	uPDI	0.018	0.001	1.198	NA	NA	<0.001
	income Medium	0.348	0.000	1.417	NA	NA	<0.001
	income High	0.349	0.000	1.418	NA	NA	<0.001
	uPDI:income (medium)	-0.013	0.001	NA	NA	NA	<0.001
	uPDI:income (high)	-0.018	0.001	NA	NA	NA	<0.001
	Age	-0.009	0.001	0.914	0.885	0.944	<0.001
	BMI	0.068	0.003	1.975	1.858	2.098	<0.001
	Ethnicity (Mixed)	0.033	0.000	1.034	NA	NA	<0.001
	Ethnicity (Asian)	0.776	0.001	2.174	NA	NA	<0.001
	Ethnicity (Black)	-0.050	0.000	0.951	NA	NA	<0.001
	Ethnicity (Chinese)	0.659	0.000	1.933	NA	NA	<0.001
	Ethnicity (Other)	0.408	0.000	1.504	NA	NA	<0.001
	Education (Medium)	-0.064	0.014	0.938	NA	NA	<0.001
	Education (High)	-0.075	0.017	0.928	0.874	0.986	<0.001
	Assessment center (London)	0.340	0.026	1.404	1.262	1.564	<0.001
	Assessment center (North East)	0.118	0.034	1.125	1.074	1.266	<0.001
	Assessment center (North West)	0.139	0.030	1.149	1.078	1.287	<0.001
	Assessment center (Scotland)	-0.072	0.003	0.931	NA	NA	<0.001
	Assessment center (South East)	0.039	0.034	1.039	0.939	1.172	0.225
	Assessment center (South West)	0.098	0.034	1.103	1.047	1.241	<0.001
	Assessment center (West Midlands)	0.242	0.035	1.274	1.154	1.44	<0.001
	Assessment center (Yorkshire)	0.122	0.028	1.129	1.015	1.262	<0.001
	MET (m/wk)	0.000	0.000	1	1	1	0.001
	Alcohol intake	-0.003	0.001	0.971	0.960	0.983	<0.001
	Fibre intake	-0.010	0.002	0.906	0.856	0.958	<0.001
	Protein intake	0.000	0.001	0.997	0.980	1.015	0.689
	Vitamin D	-0.003	0.001	0.969	0.958	0.981	<0.001
	Smoking status (previous)	0.024	0.024	1.024	0.974	1.077	0.311
	Smoking status (current)	0.208	0.006	1.232	NA	NA	<0.001
	Medication intake	0.144	0.005	1.154	1.143	1.166	<0.001
	ORs and 95% CI for hPDI, uPDI, age, BMI, fibre intake, alcohol intake, protein intake MET m/wk and Vitamin D are reported per 10-unit increase
	ORs and 95% CI for uPDI, income, ethnicity, assessment center and education could not be computed and are therefore not reported
	ORs and 95% CI for interactions is not reported, since it is not interpretable
